# Supplementary material for: A multi-decade dataset of monthly beach profile surveys and inshore wave forcing at Narrabeen, Australia
Source: Sci Data. 2016 Apr 12;3:160024. doi: 10.1038/sdata.2016.24 (PMC4828941; doi:10.1038/sdata.2016.24)
Supplement: Supplementary file 1 [file sdata201624-isa1.zip]

Archive with 3 entries (3 files):
- i_Investigation.txt
- s_study_Turner.txt
- a_assay_Turner.txt
