# Supplementary material for: A multi-decade dataset of monthly beach profile surveys and inshore wave forcing at Narrabeen, Australia
Source: Sci Data. 2016 Apr 12;3:160024. doi: 10.1038/sdata.2016.24 (PMC4828941; doi:10.1038/sdata.2016.24)
Supplement: Supplementary file 1 [file sdata201624-isa1.zip › i_Investigation.txt]

# Investigation File generated for Scientific Data with Investigation File Authoring Tool version 0.1.0 on 21/03/2016 - This metadata file is CC0
ONTOLOGY SOURCE REFERENCE
Term Source Name	GAZ	ENVO	UO	OBI	BFO
Term Source File	http://data.bioontology.org/ontologies/GAZ	http://data.bioontology.org/ontologies/ENVO	http://data.bioontology.org/ontologies/UO	http://data.bioontology.org/ontologies/OBI	http://data.bioontology.org/ontologies/BFO
Term Source Version	$Revision: 1.512 $	releases/2014-09-16	unknown	2014-08-18	1.1
Term Source Description	Gazetteer	Environment Ontology	Units of Measurement Ontology	Ontology for Biomedical Investigations	Basic Formal Ontology
INVESTIGATION
Investigation Identifier
Investigation Title
Investigation Description
Investigation Submission Date
Investigation Public Release Date
INVESTIGATION PUBLICATIONS
Investigation PubMed ID
Investigation Publication DOI
Investigation Publication Author List
Investigation Publication Title
Investigation Publication Status
Investigation Publication Status Term Accession Number
Investigation Publication Status Term Source REF
INVESTIGATION CONTACTS
Investigation Person Last Name
Investigation Person Mid Initials
Investigation Person First Name
Investigation Person Address
Investigation Person Phone
Investigation Person Fax
Investigation Person Email
Investigation Person Affiliation
Investigation Person Roles
Investigation Person Roles Term Accession Number
Investigation Person Roles Term Source REF
STUDY
Study Identifier	10.1038/sdata.2016.24
Study Title	A multi-decade dataset of monthly beach profile surveys and inshore wave forcing at Narrabeen, Australia
Study Submission Date	15/12/2015
Study Public Release Date	12/04/2016
Study Description	http://www.nature.com/articles/sdata201624#abstract
Study File Name	s_study_Turner.txt
Comment[Subject Keywords]	//;//;//
Comment[Manuscript Licence]	CC BY-4.0
Comment[Experimental Metadata Licence]	CC0
Comment[Supplementary Information File Name]	
Comment[Supplementary Information File Type]	x-zip-compressed
Comment[Supplementary Information File URL]	http://www.nature.com/articles/sdata201624#supplementary-information
Comment[Data Repository]	Dryad Digital Repository
Comment[Data Record Accession]	doi:10.5061/dryad.28g01
Comment[Data Record URI]	http://dx.doi.org/10.5061/dryad.28g01
STUDY DESIGN DESCRIPTORS
Study Design Type	time series design	observation design
Study Design Type Term Accession Number	OBI:0500020	OBI:0300311
Study Design Type Term Source REF	OBI	OBI
STUDY PUBLICATIONS
Study PubMed ID	""	""	""	""
Study Publication DOI	doi:10.1016/j.coastaleng.2010.09.006	doi:10.1029/98JC02622	doi:10.1016/S0098-3004(02)00013-4	doi:10.1016/j.earscirev.2014.05.011
Study Publication Author List	""	""	""	""
Study Publication Title	""	""	""	""
Study Publication Status	published	published	published	published
Study Publication Status Term Accession Number				
Study Publication Status Term Source REF				
STUDY FACTORS
Study Factor Name
Study Factor Type
Study Factor Type Term Accession Number
Study Factor Type Term Source REF
STUDY ASSAYS
Study Assay Measurement Type	beach morphology
Study Assay Measurement Type Term Accession Number	""
Study Assay Measurement Type Term Source REF	""
Study Assay Technology Type	topographic survey
Study Assay Technology Type Term Accession Number	""
Study Assay Technology Type Term Source REF	""
Study Assay Technology Platform	""
Study Assay File Name	a_assay_Turner.txt
STUDY PROTOCOLS
Study Protocol Name	Site description	Monthly Beach Profile Surveys and Bathymetry Transects	Waves and Astronomical Tides
Study Protocol Type	selection	process profile	process profile
Study Protocol Type Term Accession Number	OBI:0001928	BFO:0000144	BFO:0000144
Study Protocol Type Term Source REF	OBI	BFO	BFO
Study Protocol Description			
Study Protocol URI	""	""	""
Study Protocol Version			
Study Protocol Parameters Name	""	sample frequency	sample frequency
Study Protocol Parameters Name Term Accession Number	""	""	""
Study Protocol Parameters Name Term Source REF	""	""	""
Study Protocol Components Name	""	""	""
Study Protocol Components Type	""	""	""
Study Protocol Components Type Term Accession Number	""	""	""
Study Protocol Components Type Term Source REF	""	""	""
STUDY CONTACTS
Study Person Last Name	Turner	Harley	Short	Simmons	Bracs	Phillips	Splinter
Study Person First Name	Ian L.	Mitchell D.	Andrew D.	Joshua A.	Melissa A.	Matthew S.	Kristen D.
Study Person Mid Initials							
Study Person Email	ian.turner@unsw.edu.au	""	""	""	""	""	""
Study Person Phone							
Study Person Fax							
Study Person Address							
Study Person Affiliation	Water Research Laboratory, School of Civil and Environmental Engineering, UNSW Australia, Sydney, NSW 2052, Australia	Water Research Laboratory, School of Civil and Environmental Engineering, UNSW Australia, Sydney, NSW 2052, Australia	School of Geosciences, University of Sydney, NSW 2006, Australia	Water Research Laboratory, School of Civil and Environmental Engineering, UNSW Australia, Sydney, NSW 2052, Australia	Water Research Laboratory, School of Civil and Environmental Engineering, UNSW Australia, Sydney, NSW 2052, Australia	Water Research Laboratory, School of Civil and Environmental Engineering, UNSW Australia, Sydney, NSW 2052, Australia	Water Research Laboratory, School of Civil and Environmental Engineering, UNSW Australia, Sydney, NSW 2052, Australia
Study Person Roles							
Study Person Roles Term Accession Number							
Study Person Roles Term Source REF							
Comment[Study Person ORCID]	0000-0001-9884-6917						
Comment[Funder]							
Comment[FundRef ID]							
Comment[Funder Term Source REF]							
Comment[Grant Identifier]							
