# Supplementary material for: A multi-decade dataset of monthly beach profile surveys and inshore wave forcing at Narrabeen, Australia
Source: Sci Data. 2016 Apr 12;3:160024. doi: 10.1038/sdata.2016.24 (PMC4828941; doi:10.1038/sdata.2016.24)
Supplement: Supplementary file 1 [file sdata201624-isa1.zip › s_study_Turner.txt]

Source Name	Characteristics[geographical location]	Term Source REF	Term Accession Number	Characteristics[environment type]	Term Source REF	Term Accession Number	Characteristics[Latitude]	Unit	Term Source REF	Term Accession Number	Characteristics[Longitude]	Unit	Term Source REF	Term Accession Number	Characteristics[degrees North]	Unit	Term Source REF	Term Accession Number	Protocol REF	Sample Name
Narrabeen monthly beach profile survey program	Narrabeen	GAZ	GAZ:00087405	sandy beach	ENVO	ENVO:00002199	33.706	degree	UO	UO:0000185	151.271	degree	UO	UO:0000185	118.42	degree	UO	UO:0000185	Site description	PF1
Narrabeen monthly beach profile survey program	Narrabeen	GAZ	GAZ:00087405	sandy beach	ENVO	ENVO:00002199	33.709	degree	UO	UO:0000185	151.303	degree	UO	UO:0000185	113.36	degree	UO	UO:0000185	Site description	PF2
Narrabeen monthly beach profile survey program	Narrabeen	GAZ	GAZ:00087405	sandy beach	ENVO	ENVO:00002199	33.717	degree	UO	UO:0000185	151.3	degree	UO	UO:0000185	100.26	degree	UO	UO:0000185	Site description	PF4
Narrabeen monthly beach profile survey program	Narrabeen	GAZ	GAZ:00087405	sandy beach	ENVO	ENVO:00002199	33.725	degree	UO	UO:0000185	151.3	degree	UO	UO:0000185	83.65	degree	UO	UO:0000185	Site description	PF6
Narrabeen monthly beach profile survey program	Narrabeen	GAZ	GAZ:00087405	sandy beach	ENVO	ENVO:00002199	33.732	degree	UO	UO:0000185	151.302	degree	UO	UO:0000185	60.48	degree	UO	UO:0000185	Site description	PF8
