# Supplementary material for: A multi-decade dataset of monthly beach profile surveys and inshore wave forcing at Narrabeen, Australia
Source: Sci Data. 2016 Apr 12;3:160024. doi: 10.1038/sdata.2016.24 (PMC4828941; doi:10.1038/sdata.2016.24)
Supplement: Supplementary file 1 [file sdata201624-isa1.zip › a_assay_Turner.txt]

Sample Name	Protocol REF	Parameter Value[sample frequency]	Unit	Term Source REF	Term Accession Number	Comment[time series]	Assay Name	Raw Data File	Comment [Data Repository]	Comment [Data Record Accession]	Comment [Data Record URI]	Protocol REF	Parameter Value[sample frequency]	Unit	Term Source REF	Term Accession Number	Comment[time series]	Derived Data File	Comment [Data Repository]	Comment [Data Record Accession]	Comment [Data Record URI]
PF1	Monthly Beach Profile Surveys and Bathymetry Transects	1	month	UO	UO:0000035	27/04/1976 to 16/02/2016	PF1_Profiles	Narrabeen_Profiles.csv	Dryad Digital Repository	doi:10.5061/dryad.28g01	http://dx.doi.org/10.5061/dryad.28g01
PF2	Monthly Beach Profile Surveys and Bathymetry Transects	1	month	UO	UO:0000035	27/04/1976 to 16/02/2016	PF2_Profiles	Narrabeen_Profiles.csv	Dryad Digital Repository	doi:10.5061/dryad.28g01	http://dx.doi.org/10.5061/dryad.28g01
PF4	Monthly Beach Profile Surveys and Bathymetry Transects	1	month	UO	UO:0000035	27/04/1976 to 16/02/2016	PF4_Profiles	Narrabeen_Profiles.csv	Dryad Digital Repository	doi:10.5061/dryad.28g01	http://dx.doi.org/10.5061/dryad.28g01
PF6	Monthly Beach Profile Surveys and Bathymetry Transects	1	month	UO	UO:0000035	27/04/1976 to 16/02/2016	PF6_Profiles	Narrabeen_Profiles.csv	Dryad Digital Repository	doi:10.5061/dryad.28g01	http://dx.doi.org/10.5061/dryad.28g01
PF8	Monthly Beach Profile Surveys and Bathymetry Transects	1	month	UO	UO:0000035	27/04/1976 to 16/02/2016	PF8_Profiles	Narrabeen_Profiles.csv	Dryad Digital Repository	doi:10.5061/dryad.28g01	http://dx.doi.org/10.5061/dryad.28g01
PF1	Monthly Beach Profile Surveys and Bathymetry Transects	irregular				07/03/2011 to 30/07/2015	PF1_Bathymetry	Narrabeen_Bathymetry.csv	Dryad Digital Repository	doi:10.5061/dryad.28g01	http://dx.doi.org/10.5061/dryad.28g01
PF2	Monthly Beach Profile Surveys and Bathymetry Transects	irregular				07/03/2011 to 30/07/2015	PF2_Bathymetry	Narrabeen_Bathymetry.csv	Dryad Digital Repository	doi:10.5061/dryad.28g01	http://dx.doi.org/10.5061/dryad.28g01
PF4	Monthly Beach Profile Surveys and Bathymetry Transects	irregular				07/03/2011 to 30/07/2015	PF4_Bathymetry	Narrabeen_Bathymetry.csv	Dryad Digital Repository	doi:10.5061/dryad.28g01	http://dx.doi.org/10.5061/dryad.28g01
PF6	Monthly Beach Profile Surveys and Bathymetry Transects	irregular				07/03/2011 to 30/07/2015	PF6_Bathymetry	Narrabeen_Bathymetry.csv	Dryad Digital Repository	doi:10.5061/dryad.28g01	http://dx.doi.org/10.5061/dryad.28g01
PF8	Monthly Beach Profile Surveys and Bathymetry Transects	irregular				07/03/2011 to 30/07/2015	PF8_Bathymetry	Narrabeen_Bathymetry.csv	Dryad Digital Repository	doi:10.5061/dryad.28g01	http://dx.doi.org/10.5061/dryad.28g01
PF1	Waves and Astronomical Tides					01/1979 to 10/2014	PF1_Waves	Inshore_Waves.csv	Dryad Digital Repository	doi:10.5061/dryad.28g01	http://dx.doi.org/10.5061/dryad.28g01	Waves and Astronomical Tides	15	minute	UO	UO:0000031	01/1976 to 10/2014	Astronomical_Tide.csv	Dryad Digital Repository	doi:10.5061/dryad.28g01	http://dx.doi.org/10.5061/dryad.28g01
PF2	Waves and Astronomical Tides					01/1979 to 10/2014	PF2_Waves	Inshore_Waves.csv	Dryad Digital Repository	doi:10.5061/dryad.28g01	http://dx.doi.org/10.5061/dryad.28g01	Waves and Astronomical Tides	15	minute	UO	UO:0000031	01/1976 to 10/2014	Astronomical_Tide.csv	Dryad Digital Repository	doi:10.5061/dryad.28g01	http://dx.doi.org/10.5061/dryad.28g01
PF4	Waves and Astronomical Tides					01/1979 to 10/2014	PF4_Waves	Inshore_Waves.csv	Dryad Digital Repository	doi:10.5061/dryad.28g01	http://dx.doi.org/10.5061/dryad.28g01	Waves and Astronomical Tides	15	minute	UO	UO:0000031	01/1976 to 10/2014	Astronomical_Tide.csv	Dryad Digital Repository	doi:10.5061/dryad.28g01	http://dx.doi.org/10.5061/dryad.28g01
PF6	Waves and Astronomical Tides					01/1979 to 10/2014	PF6_Waves	Inshore_Waves.csv	Dryad Digital Repository	doi:10.5061/dryad.28g01	http://dx.doi.org/10.5061/dryad.28g01	Waves and Astronomical Tides	15	minute	UO	UO:0000031	01/1976 to 10/2014	Astronomical_Tide.csv	Dryad Digital Repository	doi:10.5061/dryad.28g01	http://dx.doi.org/10.5061/dryad.28g01
PF8	Waves and Astronomical Tides					01/1979 to 10/2014	PF8_Waves	Inshore_Waves.csv	Dryad Digital Repository	doi:10.5061/dryad.28g01	http://dx.doi.org/10.5061/dryad.28g01	Waves and Astronomical Tides	15	minute	UO	UO:0000031	01/1976 to 10/2014	Astronomical_Tide.csv	Dryad Digital Repository	doi:10.5061/dryad.28g01	http://dx.doi.org/10.5061/dryad.28g01
